# Supplementary material for: Clinical outcomes of ablation of gastric dysplasia with argon plasma coagulation
Source: PLoS One. 2024 Jul 9;19(7):e0306934. doi: 10.1371/journal.pone.0306934 (PMC11232966; doi:10.1371/journal.pone.0306934)
Supplement: S1 Dataset — (XLSX) [file pone.0306934.s001.xlsx]

## Sheet: apc_results_final
subject_no	sex	age	diagnosis_date	size_1020	size_incm	location_vertical	location_horizontal	morphology_2	pathology	apc_date	complication	complication_bleeding	complication_perforation	complication_others	fu_date	recurrence	fu_duration	mgn
1	1	81	2019-11-07	1	1	3	4	1	2	2020-01-20	2	2	2	2	2021-01-04	0	350	2
2	2	78	2020-01-02	1	0.7	5	5	1	2	2020-02-07	1	1	2	2	2021-01-07	0	335	2
3	1	64	2020-01-22	1	0.5	5	5	1	2	2020-02-07	2	2	2	2	2021-02-04	0	363	2
4	1	53	2020-03-04	1	0.5	2	2	1	2	2020-03-04	2	2	2	2	2021-03-29	0	390	2
5	2	66	2020-03-05	1	1	2	3	1	2	2020-03-05	2	2	2	2	2021-04-12	0	403	1
6	2	66	2020-03-05	1	0.5	3	1	1	2	2020-03-05	2	2	2	2	2021-04-12	0	403	1
7	1	76	2020-02-25	1	0.5	3	2	2	2	2020-03-06	2	2	2	2	2021-03-29	0	388	2
8	2	73	2020-03-03	1	1	3	2	1	2	2020-03-10	2	2	2	2	2021-04-06	0	392	2
9	1	72	2020-03-05	2	2	2	2	2	2	2020-03-12	2	2	2	2	2021-03-08	0	361	2
10	1	61	2020-03-03	1	1	2	2	1	2	2020-03-13	2	2	2	2	2021-03-29	0	381	2
11	1	65	2020-03-19	1	1	2	3	2	2	2020-03-19	2	2	2	2	2021-04-05	0	382	2
12	2	79	2020-03-16	1	1	2	2	2	2	2020-04-03	2	2	2	2	2021-03-22	0	353	2
13	1	70	2020-04-02	1	1	2	3	2	2	2020-04-10	2	2	2	2	2021-04-12	0	367	2
14	1	73	2020-04-14	1	0.5	2	3	2	2	2020-04-14	2	2	2	2	2021-04-12	0	363	2
15	1	68	2020-04-09	1	1	3	1	2	2	2020-04-16	2	2	2	2	2020-10-26	1	193	2
16	1	68	2020-04-09	2	1.5	1	4	1	2	2020-04-16	2	2	2	2	2020-10-26	1	193	2
17	2	80	2020-04-29	1	0.5	3	4	2	2	2020-04-29	2	2	2	2	2021-05-24	0	390	2
18	1	64	2020-04-23	1	1	3	2	1	2	2020-05-07	2	2	2	2	2021-05-10	1	368	2
19	1	67	2020-04-20	1	0.8	3	1	2	2	2020-05-07	2	2	2	2	2021-05-17	0	375	2
20	2	80	2020-05-07	1	1	2	2	1	2	2020-05-07	2	2	2	2	2021-06-14	0	403	2
21	2	70	2020-05-08	1	1	3	2	2	2	2020-05-08	2	2	2	2	2021-05-17	0	374	2
22	1	81	2020-04-13	1	0.7	3	2	1	1	2020-05-08	2	2	2	2	2021-05-13	0	370	2
23	1	85	2020-04-03	2	1.5	2	2	1	2	2020-05-13	2	2	2	2	2021-05-31	0	383	2
24	1	70	2020-05-14	2	1.5	3	4	1	2	2020-05-14	2	2	2	2	2021-06-14	0	396	2
25	1	82	2020-05-19	1	1	2	3	1	2	2020-05-19	2	2	2	2	2021-05-31	0	377	2
26	1	70	2020-04-27	1	0.8	3	4	1	2	2020-05-20	2	2	2	2	2021-05-24	0	369	2
27	2	86	2020-05-13	1	0.5	2	2	1	2	2020-05-22	2	2	2	2	2021-04-07	0	320	2
28	1	80	2020-04-23	1	1	2	2	1	2	2020-05-27	2	2	2	2	2021-06-14	0	383	2
29	1	70	2020-05-28	1	0.5	2	3	1	2	2020-05-28	2	2	2	2	2021-05-31	0	368	2
30	2	73	2020-06-05	1	0.7	2	2	1	2	2020-06-04	2	2	2	2	2021-06-07	0	368	2
31	1	70	2020-06-04	1	1	3	2	1	2	2020-06-04	2	2	2	2	2021-06-07	0	368	1
32	2	68	2020-06-09	1	0.5	3	4	2	2	2020-06-09	2	2	2	2	2021-06-07	0	363	2
33	2	74	2020-06-11	2	1.2	2	2	2	2	2020-06-11	2	2	2	2	2021-06-14	0	368	2
34	2	83	2020-06-11	1	0.7	3	1	1	2	2020-06-11	2	2	2	2	2021-06-14	0	368	2
35	2	68	2020-06-04	1	1	3	2	1	2	2020-06-16	2	2	2	2	2021-06-14	0	363	2
36	2	60	2020-06-09	3	4	2	2	3	1	2020-06-17	2	2	2	1	2021-02-22	0	250	2
37	2	75	2020-06-18	1	0.5	3	4	2	2	2020-06-18	2	2	2	2	2021-06-28	0	375	2
38	2	75	2020-06-16	1	0.5	2	2	1	2	2020-06-23	2	2	2	2	2021-06-21	0	363	2
39	1	72	2020-06-23	1	0.5	3	2	1	2	2020-06-23	2	2	2	2	2021-06-21	0	363	2
40	1	83	2020-06-25	1	0.5	2	2	2	2	2020-06-25	2	2	2	2	2021-06-21	0	361	2
41	1	76	2020-06-30	2	1.2	3	3	1	2	2020-06-30	2	2	2	2	2021-07-05	0	370	2
42	1	63	2020-07-02	1	0.8	2	2	1	1	2020-07-02	2	2	2	2	2021-07-12	0	375	2
43	2	82	2020-07-21	1	0.5	3	4	1	2	2020-07-21	2	2	2	2	2021-08-09	0	384	2
44	1	80	2020-07-22	1	0.5	2	3	1	2	2020-07-22	2	2	2	2	2022-03-14	0	600	2
45	1	61	2020-07-23	2	1.2	3	3	1	2	2020-07-23	2	2	2	2	2021-09-06	0	410	2
46	1	71	2020-07-13	1	0.5	3	3	1	2	2020-07-29	2	2	2	2	2021-08-02	0	369	2
47	1	72	2020-07-29	1	0.5	3	4	2	2	2020-07-29	2	2	2	2	2021-11-05	0	464	2
48	1	69	2020-07-13	1	1	2	3	1	2	2020-07-29	2	2	2	2	2021-08-02	0	369	1
49	1	78	2020-07-29	1	1	2	1	1	2	2020-07-29	2	2	2	2	2021-08-02	0	369	2
50	2	75	2020-07-23	1	1	3	3	1	2	2020-07-30	2	2	2	2	2021-08-02	0	368	1
51	1	73	2020-07-20	1	1	3	4	2	2	2020-08-03	2	2	2	2	2021-08-02	1	364	2
52	1	70	2020-08-11	2	1.2	3	3	1	2	2020-08-11	2	2	2	2	2021-08-09	0	363	2
53	1	82	2020-08-11	1	0.8	1	2	1	2	2020-08-11	2	2	2	2	2021-11-01	0	447	2
54	1	82	2020-08-11	2	1.2	2	1	1	2	2020-08-11	2	2	2	2	2021-11-01	0	447	2
55	1	80	2020-08-11	1	1	3	4	3	2	2020-08-11	2	2	2	2	2021-08-16	0	370	2
56	1	74	2020-08-11	1	0.5	2	2	2	2	2020-08-11	2	2	2	2	2021-08-09	0	363	2
57	2	65	2020-08-11	1	0.5	3	1	2	2	2020-08-11	2	2	2	2	2021-09-06	0	391	2
58	2	75	2020-08-12	1	0.5	3	1	1	2	2020-08-12	2	2	2	2	2021-08-23	0	376	2
59	1	67	2020-08-12	1	0.5	3	4	2	2	2020-08-12	2	2	2	2	2021-08-16	0	369	2
60	1	62	2020-07-30	1	1	2	2	1	2	2020-08-12	2	2	2	2	2021-07-12	0	334	2
61	2	78	2020-08-18	1	0.5	3	3	1	2	2020-08-18	2	2	2	2	2021-08-16	0	363	2
62	1	63	2020-08-18	1	0.5	2	4	1	2	2020-08-18	2	2	2	2	2021-08-16	0	363	2
63	1	73	2020-07-27	1	0.8	3	2	1	2	2020-08-19	2	2	2	2	2021-07-05	0	320	2
64	1	66	2020-08-20	2	1.2	3	1	1	2	2020-08-20	2	2	2	2	2021-09-06	0	382	2
65	2	70	2020-08-20	1	0.5	1	2	1	2	2020-08-20	2	2	2	2	2021-08-23	1	368	2
66	2	71	2020-08-11	1	0.5	2	2	2	2	2020-08-21	2	2	2	2	2021-08-23	0	367	2
67	1	59	2020-08-13	1	0.8	3	4	2	1	2020-08-21	2	2	2	2	2021-08-30	0	374	2
68	2	71	2020-08-21	1	0.5	3	4	2	2	2020-08-21	2	2	2	2	2021-08-23	0	367	2
69	1	68	2020-08-25	1	0.5	3	1	2	2	2020-08-25	2	2	2	2	2022-05-09	0	622	2
70	1	66	2020-08-25	1	0.7	2	1	1	2	2020-08-25	2	2	2	2	2021-08-23	0	363	2
71	1	70	2020-09-08	1	0.5	2	4	1	2	2020-09-08	2	2	2	2	2021-09-27	0	384	2
72	1	68	2020-08-25	3	4	2	3	1	2	2020-09-09	2	2	2	2	2022-05-09	0	607	2
73	1	64	2020-09-07	1	0.4	3	3	1	2	2020-09-15	2	2	2	2	2021-08-30	0	349	2
74	2	47	2020-09-15	1	0.5	3	1	2	2	2020-09-15	2	2	2	2	2021-09-13	0	363	2
75	1	70	2020-09-15	1	2	2	2	2	2	2020-09-15	2	2	2	2	2021-09-06	0	356	2
76	2	74	2020-09-16	1	0.5	3	3	2	2	2020-09-16	2	2	2	2	2021-09-13	0	362	2
77	2	58	2020-09-07	1	0.7	3	1	1	2	2020-09-18	2	2	2	2	2021-11-01	0	409	2
78	2	75	2020-09-07	2	1.5	3	1	2	2	2020-09-18	2	2	2	2	2021-09-06	0	353	2
79	2	62	2020-09-22	1	0.5	3	1	2	2	2020-09-22	2	2	2	2	2021-07-19	0	300	2
80	1	64	2020-09-22	1	0.5	3	3	2	2	2020-09-22	2	2	2	2	2021-09-13	0	356	2
81	1	80	2020-09-07	1	1	3	1	2	2	2020-09-23	2	2	2	2	2021-09-27	0	369	2
82	2	58	2020-09-23	1	0.7	5	5	1	2	2020-09-23	2	2	2	2	2021-12-27	0	460	2
83	1	76	2020-08-10	1	0.7	3	4	1	2	2020-09-23	2	2	2	2	2021-08-30	0	341	2
84	2	67	2020-09-24	1	0.8	3	2	2	2	2020-09-24	2	2	2	2	2021-09-27	0	368	2
85	2	65	2020-09-17	1	0.5	3	4	2	2	2020-09-24	2	2	2	2	2021-09-13	0	354	2
86	2	48	2020-09-17	1	0.7	3	4	1	2	2020-09-24	2	2	2	2	2021-11-29	0	431	2
87	2	63	2020-09-21	1	1	3	3	1	2	2020-09-29	2	2	2	2	2021-09-27	0	363	2
88	1	70	2020-09-17	1	1	3	3	3	1	2020-10-07	2	2	2	2	2021-10-11	0	369	2
89	1	65	2020-10-07	1	1	3	4	1	2	2020-10-07	2	2	2	2	2021-09-27	0	355	2
90	1	66	2020-09-28	2	1.5	2	1	2	2	2020-10-14	2	2	2	2	2021-10-11	0	362	2
91	1	78	2020-10-14	1	0.5	3	1	1	2	2020-10-14	2	2	2	2	2021-11-22	0	404	1
92	2	68	2020-10-20	1	0.5	3	3	1	2	2020-10-20	2	2	2	2	2021-10-18	0	363	2
93	1	65	2020-10-22	2	1.5	3	1	1	2	2020-10-22	2	2	2	2	2021-10-18	0	361	2
94	1	57	2020-10-19	1	1	3	2	1	2	2020-10-29	2	2	2	2	2021-10-25	0	361	2
95	1	80	2020-10-29	1	1	2	2	1	2	2020-10-29	2	2	2	2	2021-10-25	0	361	2
96	1	80	2020-10-29	1	0.7	3	4	1	2	2020-10-29	2	2	2	2	2021-10-25	0	361	2
97	1	67	2020-10-29	1	0.5	1	4	1	2	2020-10-29	2	2	2	2	2021-10-25	0	361	2
98	2	80	2020-10-26	1	0.8	3	3	1	2	2020-11-03	2	2	2	2	2021-11-01	0	363	2
99	1	79	2020-11-04	1	1	2	3	1	2	2020-11-04	2	2	2	2	2021-11-01	0	362	2
100	1	79	2020-11-04	1	1	2	2	1	2	2020-11-04	2	2	2	2	2021-11-01	0	362	2
101	1	74	2020-11-04	1	0.8	3	3	1	2	2020-11-04	2	2	2	2	2021-11-01	0	362	2
102	1	86	2020-11-11	2	1.2	3	1	1	1	2020-11-11	2	2	2	2	2021-04-26	0	166	2
103	1	83	2020-05-11	1	1	2	2	1	2	2020-11-16	2	2	2	2	2021-11-15	0	364	2
104	1	64	2020-10-12	1	0.7	1	2	1	2	2020-11-18	2	2	2	2	2021-11-15	0	362	2
105	1	60	2020-11-18	1	1	3	4	1	2	2020-11-18	2	2	2	2	2021-08-13	0	268	2
106	1	86	2020-11-05	1	1	3	2	2	2	2020-11-18	2	2	2	2	2022-05-09	0	537	2
107	1	64	2020-11-19	1	1	3	1	1	2	2020-11-19	2	2	2	2	2021-11-15	0	361	2
108	2	72	2020-11-19	1	0.5	3	2	2	2	2020-11-19	2	2	2	2	2021-11-15	0	361	2
109	2	60	2020-11-16	1	0.5	3	1	1	2	2020-11-24	2	2	2	2	2021-11-22	0	363	2
110	1	68	2020-11-25	1	0.5	2	4	1	2	2020-11-25	2	2	2	2	2021-11-15	0	355	2
111	1	68	2020-11-25	1	0.5	2	3	1	2	2020-11-25	2	2	2	2	2021-11-15	0	355	2
112	1	74	2020-11-26	1	1	3	3	2	2	2020-11-26	2	2	2	2	2021-12-06	0	375	2
113	2	63	2020-12-01	2	1.2	2	2	1	2	2020-12-01	2	2	2	2	2021-11-29	0	363	2
114	1	66	2020-11-19	2	1.5	2	3	2	2	2020-12-02	2	2	2	2	2021-05-11	1	160	2
115	1	63	2020-11-09	1	1	3	1	1	2	2020-12-02	2	2	2	2	2021-11-11	0	344	2
116	2	47	2020-12-10	1	0.8	3	4	1	2	2020-12-10	2	2	2	2	2021-12-06	0	361	2
117	1	64	2020-12-08	2	1.5	3	4	3	2	2020-12-15	2	2	2	2	2021-12-13	0	363	2
118	2	79	2020-12-17	2	1.2	3	2	1	2	2020-12-17	2	2	2	2	2022-01-24	0	403	2
119	1	78	2020-12-03	2	1.5	5	5	1	2	2020-12-17	2	2	2	2	2021-06-07	0	172	2
120	1	73	2020-12-03	1	0.5	3	1	1	2	2020-12-23	2	2	2	2	2021-11-08	0	320	2
121	1	81	2020-12-07	1	0.8	3	2	1	1	2020-12-23	2	2	2	2	2021-12-20	0	362	2
122	1	62	2020-12-24	1	1	2	2	2	2	2020-12-24	2	2	2	2	2021-12-13	0	354	2
123	1	72	2020-12-24	1	0.8	2	2	1	2	2020-12-24	2	2	2	2	2021-12-20	0	361	2
124	2	57	2020-11-11	1	0.8	3	2	1	2	2020-12-30	2	2	2	2	2021-12-09	0	344	2
125	1	78	2020-12-15	1	1	3	3	1	1	2020-12-30	2	2	2	2	2022-01-28	0	394	2
126	1	68	2020-12-30	1	0.8	3	4	2	2	2020-12-30	2	2	2	2	2021-12-27	0	362	2
127	1	70	2020-12-21	2	1.5	2	2	1	2	2020-12-31	1	1	2	2	2022-04-28	0	483	2
128	1	58	2020-12-10	1	0.5	3	1	1	2	2020-12-31	2	2	2	2	2021-12-02	0	336	2
129	2	81	2020-12-01	1	1	3	3	1	2	2021-01-12	2	2	2	2	2022-05-09	0	482	2
130	2	60	2021-01-12	1	0.5	2	2	1	2	2021-01-12	2	2	2	2	2022-01-10	0	363	2
131	1	75	2020-12-24	1	1	2	2	1	2	2021-01-15	2	2	2	2	2022-01-17	0	367	2
132	1	60	2021-01-15	1	1	3	2	1	2	2021-01-15	2	2	2	2	2022-01-10	0	360	2
133	1	76	2020-12-08	1	1	3	2	1	2	2021-01-19	2	2	2	2	2022-01-17	0	363	2
134	2	62	2021-01-12	1	0.8	3	4	1	2	2021-01-19	2	2	2	2	2022-01-17	0	363	2
135	1	60	2020-12-07	1	0.8	3	1	2	2	2021-01-20	2	2	2	2	2021-12-06	0	320	2
136	1	59	2021-01-14	1	0.5	3	4	2	1	2021-01-21	2	2	2	2	2022-01-24	0	368	2
137	1	76	2021-01-18	1	0.8	3	4	2	2	2021-01-26	2	2	2	2	2022-01-24	0	363	2
138	2	77	2021-01-04	2	1.5	3	2	1	2	2021-01-27	2	2	2	2	2022-01-24	1	362	1
139	1	67	2021-01-11	2	1.2	3	4	1	2	2021-01-27	2	2	2	2	2022-01-24	0	362	2
140	1	56	2021-01-28	1	0.8	2	2	1	2	2021-01-28	2	2	2	2	2022-03-14	0	410	2
141	2	80	2021-01-11	1	1	3	2	1	2	2021-02-03	2	2	2	2	2022-02-07	0	369	2
142	1	67	2021-02-01	1	1	2	2	2	2	2021-02-09	2	2	2	2	2022-02-28	0	384	2
143	2	61	2021-02-10	1	1	3	2	2	2	2021-02-10	2	2	2	2	2022-02-07	0	362	2
144	2	62	2021-01-22	1	0.5	2	2	1	2	2021-02-17	2	2	2	2	2022-04-27	0	434	2
145	1	78	2021-03-02	2	1.5	3	2	2	1	2021-03-02	2	2	2	2	2022-03-14	0	377	2
146	2	78	2021-02-16	1	0.5	2	1	2	2	2021-03-03	2	2	2	2	2022-02-28	0	362	2
147	2	68	2021-02-18	1	0.8	3	2	2	1	2021-03-04	2	2	2	2	2022-02-28	0	361	2
148	1	46	2021-03-09	1	1	3	2	1	2	2021-03-09	2	2	2	2	2022-03-07	0	363	2
149	1	67	2021-02-24	1	0.8	2	3	3	2	2021-03-11	2	2	2	2	2022-02-10	0	336	2
150	1	78	2021-03-08	1	0.5	3	2	2	1	2021-03-16	2	2	2	2	2022-03-04	0	353	2
151	1	74	2021-01-22	1	0.5	3	1	2	2	2021-03-17	2	2	2	2	2022-01-22	0	311	2
152	1	61	2021-01-13	1	0.8	2	2	1	2	2021-03-17	2	2	2	2	2022-01-18	0	307	2
153	1	76	2021-02-23	1	0.5	3	3	2	1	2021-03-17	2	2	2	2	2022-10-26	0	588	2
154	1	65	2021-03-11	2	1.5	2	3	1	2	2021-03-23	2	2	2	2	2022-03-21	0	363	2
155	2	76	2021-03-24	1	1	3	4	2	2	2021-03-24	2	2	2	2	2022-04-11	0	383	2
156	1	82	2021-03-03	1	0.5	2	1	1	2	2021-03-24	2	2	2	2	2022-03-28	0	369	2
157	1	63	2021-03-25	1	0.7	3	4	2	2	2021-03-25	2	2	2	2	2022-03-21	0	361	2
158	1	67	2021-03-25	1	1	3	2	1	2	2021-03-25	2	2	2	2	2022-03-28	0	368	2
159	1	67	2021-03-25	1	0.8	3	1	1	2	2021-03-25	2	2	2	2	2022-03-28	0	368	2
160	1	86	2021-03-15	2	1.2	3	4	1	2	2021-03-30	2	2	2	2	2022-03-28	0	363	1
161	1	79	2021-03-15	1	1	2	3	1	2	2021-03-30	2	2	2	2	2022-03-28	0	363	2
162	1	83	2021-03-08	1	0.5	5	5	1	2	2021-03-31	2	2	2	2	2022-03-14	0	348	2
163	2	57	2021-03-25	1	1	2	3	2	2	2021-04-01	2	2	2	2	2022-08-29	0	515	2
164	1	70	2021-03-08	2	2	3	4	1	2	2021-04-01	2	2	2	2	2022-05-09	0	403	2
165	1	70	2021-03-08	1	1	3	3	1	2	2021-04-01	2	2	2	2	2022-05-09	0	403	2
166	2	77	2021-04-01	2	1.5	1	3	1	2	2021-04-01	2	2	2	2	2022-03-28	0	361	2
167	2	63	2021-03-03	2	1.5	2	2	2	2	2021-04-06	2	2	2	2	2022-07-18	0	468	2
168	1	71	2021-04-01	3	3	1	2	2	1	2021-04-08	2	2	2	2	2022-01-17	1	284	2
169	1	77	2021-04-13	1	0.5	2	2	1	2	2021-04-13	2	2	2	2	2022-04-11	0	363	2
170	1	77	2021-04-13	1	1	2	2	1	2	2021-04-13	2	2	2	2	2022-04-11	0	363	2
171	2	73	2021-03-31	1	0.5	3	3	2	2	2021-04-13	2	2	2	2	2022-04-11	0	363	2
172	2	61	2021-04-05	1	0.5	3	1	1	2	2021-04-15	2	2	2	2	2022-04-11	0	361	2
173	2	70	2021-04-15	1	0.5	3	1	1	2	2021-04-15	2	2	2	2	2022-05-16	0	396	2
174	1	84	2021-04-20	2	1.2	2	2	1	2	2021-04-20	2	2	2	2	2022-04-18	0	363	2
175	2	65	2021-04-21	1	1	3	4	2	2	2021-04-21	2	2	2	2	2022-04-18	0	362	2
176	1	78	2021-04-27	2	1.5	2	2	1	2	2021-04-27	1	1	2	2	2022-04-18	0	356	2
177	1	70	2021-04-15	1	0.5	3	3	1	2	2021-04-28	2	2	2	2	2022-04-25	0	362	2
178	1	82	2021-04-08	2	1.5	2	2	2	2	2021-04-28	2	2	2	2	2022-04-11	0	348	2
179	1	80	2021-04-29	1	0.5	3	2	1	2	2021-04-29	2	2	2	2	2022-04-25	0	361	2
